# Supplementary material for: SCAND1 Reverses Epithelial-to-Mesenchymal Transition (EMT) and Suppresses Prostate Cancer Growth and Migration
Source: Cells. 2022 Dec 10;11(24):3993. doi: 10.3390/cells11243993 (PMC9777339; doi:10.3390/cells11243993)
Supplement: Supplementary file 1 [file cells-11-03993-s001.zip]

Archive with 1 entries (1 files):
- cells-2001504-supplementary.pdf
